# Supplementary material for: eQTL analysis: A bridge from genome to mechanism
Source: Genes Dis. 2025 Sep 17;13(3):101850. doi: 10.1016/j.gendis.2025.101850 (PMC12860985; doi:10.1016/j.gendis.2025.101850)
Supplement: Multimedia component 1 [file mmc1.xlsx]

## Sheet: Table S1
Table S1. Common eQTL identification tools
Tools	URL	Type of eQTL	Description	ServeType	Input data	PMID
MatrixeQTL	http://bios.unc.edu/research/genomic_software/Matrix_eQTL/	Cis- or trans- eQTL	MatrixeQTL is a classic and convenient eQTL analysis software that can be used for identifying the cis-eQTL or trans-eQTL.	R package and Matlab package	Genotype matrix, gene expression matrix, gene location information, SNP location information, covariate information	22492648
FastQTL	http://fastqtl.sourceforge.net/	Cis-eQTL	FastQTL is a fast, flexible and user-friendly QTL mapping tool.	a downloadable stand-alone package	Genotype data in VCF format, gene expression data in BED format, covariate in TXT format	26708335
QTLtools	https://qtltools.github.io/qtltools/	Cis-eQTL	Identify cis-QTLs,it also can discover and analyze other molecular QTLs	a downloadable stand-alone package	An indexed gene expression data matrix in BED format,and an indexed genotype data matrix in VCF/BCF format, covariate data matrix in TXT format	28516912
SCeQTL	https://github.com/XuegongLab/SCeQTL	Cis- or trans- eQTL	SCeQTL is an R package that uses zero-inflated negative binomial regression to do eQTL analysis on single-cell data.	R package	scRNA-seq data	32393315
eQTLsingle	https://github.com/horsedayday/eQTLsingle	Cis- or trans- eQTL	eQTLsingle is an R package for discovering eQTLs only with single cell RNA-seq (scRNA-seq) data, without genomic data.	R package	scRNA-seq data	35452708
CellRegMap	https://github.com/limix/CellRegMap	Cis- or trans- eQTL	A statistical framework to test for and quantify genetic effects on gene expression in individual cells, particularly useful for identifying context-specific regulatory variants using scRNA-seq data.	Tools based on Python	scRNA-seq data, genotype data, cellular contexts derived from MOFA factors	35972065
SURGE	https://github.com/Rabbit-Spec/Surge	Cis- or trans- eQTL	An unsupervised method for discovering context-specific eQTLs from single-cell transcriptomic data, allowing identification of modulating contexts or cell types without prior knowledge.	Tools based on Python	scRNA-seq data, genotype data	38254214
RBP-Var	http://www.rbp-var.biols.ac.cn	Treat SNV as eQTL	Annotation of functional variants which potentially influence RNA-protein interactions by changing RNA structure	Webserver	dbSNP IDs, 1-based coordinates, BED format and VCF format	26635394

## Sheet: Table S2
Table S2. Common eQTL analysis tools
Tools	URL	Description	Servetype	Input data	Output data	PMID
eCAVIAR	http://genetics.cs.ucla.edu/caviar	Identify the target gene and the most relevant organization for a GWAS risk site, and explain the uncertainty of LD	Localized software	Marginal statistics, LD structure of genetic variants in a locus	The probability of SNP being causal	27866706
SMR	https://yanglab.westlake.edu.cn/software/smr	Mendelian randomization tool based on summary data to identify pleiotropic genes	Source code package and executables for Linux, Mac and Win	Specially formatted eQTL and GWAS data files,individual-level genotype	Probe ID, probe chromosome, gene name, probe position, SNP name,SNP chromosome, SNP position, the effect (coded) allele, the other allele, frequency of the effect allele (estimated from the reference samples), statistics in GWAS and eQTL datasets	27019110
XGR	http://galahad.well.ox.ac.uk/XGR	Enrichment, similarity, network or annotation analysis of genes, SNPS or genomic regions to enhance downstream biological discovery	R package and web-app	List of either genes, SNPs, or genomic regions，and their significance levels (p-values)	Display ontology richness and network relationships with visualization results.	27964755
OmicKriging	http://www.scandb.org/newinterface/tools/OmicKriging.html	Predict complex traits through correlation matrix	R package	Correlation coefficient matrix of test set and training set，phenotype datasheet with sample ID (row) and phenotypic traits (column)	A data.frame with column Ypred corresponding to the predicted values and column Ytest corresponding to the measured phenotypes.	24799323
OmicCircos	http://www.bioconductor.org/packages/devel/bioc/html/OmicCircos.html	Visualizing genomic variations	R package	Mapping data for expression, copy number, and mutation	Circular plots to visualize the results of genomic data analysis or statistical analysis	24526832

## Sheet: Table S3
Table S3. eQTL data resources
Databases	URL	Description	Type	Sample	Tissue	PMID
GTEx	https://gtexportal.org/home/	An eQTL database of 49 healthy tissues	cis- and trans-eQTL	~1000	53 tissues	25954001
eQTLGen	https://www.eqtlgen.org/	A large-scale database of cis and trans eQTLs in blood tissues	cis- and trans-eQTL	31684	whole blood	23345460
PancanQTL	http://gong_lab.hzau.edu.cn/PancanQTL/	A database of cis- and trans-eQTLs in different cancer types, which also contains survival-associated eQTLs and eQTLs in GWAS linkage disequilibrium (LD) regions	cis- and trans-eQTL, survival-related eQTL, GWAS-related eQTL	9196	9196 tumor samples of 33 types of cancer	29036324
OneK1K	https://onek1k.org/	A large cohort of single-cell RNA sequencing (scRNA-seq) data from 1.27 million peripheral blood mononuclear cells (PMBCs) collected from 982 donors	cis-eQTL	1.27 million cells from 982 donors	peripheral blood mononuclear cells	35389779
eQTL Catalogue	https://www.ebi.ac.uk/eqtl/	A database of uniformly processed gene expression cis-eQTLs and splicing QTLs (sQTL) from 32 different studies	cis-eQTL	73 to 3301	bulk tissues	34493866
scQTLbase	http://bioinfo.szbl.ac.cn/scQTLbase	scQTLbase is the first integrated comprehensive database designed to explore human sc-eQTL	sc-eQTL	~2750 individuals	57 different cell types and 95 cell states	37791879
SingleQ	http://www.sqraolab.com/scqtl	SingleQ is a single-cell eQTL interactive database,	sc-eQTL	3358 donors	240+ cell types	38459946
Blood eQTL Browser	https://genenetwork.nl/bloodeqtlbrowser/	A blood-specific eQTL database with a large number of trans-eQTLs	cis- and trans-eQTL	5311	untransformed peripheral blood	24013639
EyeGEx	———	An eQTL database of retinal locations, filling the gap in GTEx without ocular tissue	cis-eQTL	406	retina	30742112
SeeQTL	https://seeqtl.org/	A searchable database for human eQTLs.	cis- and trans-eQTL	3820	HapMap lymphoblastoid cell line, human cortical samples, monocytes	22171328
SCAN	http://www.scandb.org/	A large database of genetics and genomics data with eQTL annotations	cis- and trans-eQTL	365	lymphoblastoid cell line	19933162
ncRNA-eQTL	http://ibi.hzau.edu.cn/ncRNA-eQTL/	An eQTL database evaluating the effect of SNPs on ncRNA expression	cis- and trans-eQTL	>8700	Over 10,000 samples of 33 types of cancer	31410488
JAMIR-eQTL	https://www.jamir-eqtl.org/	A Japanese-specific database of genetic variants affecting comprehensive serum miRNA expression	cis- and trans-eQTL	3448	serum	34730175
ImmuNexUT	https://www.immunexut.org/	The largest eQTL database in East Asia	cis- and trans-eQTL	416	28 distinct immune cell subsets	33930287
Braineac	http://www.braineac.org/	A database of eQTLs associated with neurological diseases	cis-eQTL	134	ten human brain regions	25174004
